# Supplementary material for: Readmission and mortality during the first year after an acute stroke: A prospective cohort study from Cameroon
Source: PLoS One. 2024 Oct 28;19(10):e0311893. doi: 10.1371/journal.pone.0311893 (PMC11515980; doi:10.1371/journal.pone.0311893)
Supplement: S1 Data — (XLSX) [file pone.0311893.s001.xlsx]

## Sheet: Feuil1
HOSPITAL	AGE	SEX	RESIDENCE	EDUCATION	PROFESSION	MARITAL STATUS	REGION	PAST STROKE	STROKE NUMBER	HYPERTN	HTN DURATION	TX HTN	ACEI	CCB	ARB	BB	DIURETICS	OTHER TX	DIABETES	DM DURATION	DM TX	SULFONYLUREA	BIGUANID	INSULIN	OTHERS	SMOKING	Q SMOKIN	ALCOHOL	QTY ALCO	DURATN ALCO	AFIB	HF	LVEF	IHD	DYSLIPIDS	HEIGHT	WEIGHT	WC	HC	SBP	DBP	HR	RHYTHM	FEVER	TEMP	LOC	GCS	EYE OPEN	VERBAL RES
HCY	44	2	2	4	2	1	2	1		1									1							1		1			1	1		1	1			98	104	110	70	95	1	1	36.5	1	15	4	5
HGY	73	1	1	4	6	3	3	2	1	2	108	2	1	2	1	1	1	ASPIRIN	2	108	2	1	1	2	1	1		1			1	1	26	1	2			92	95	132	97	80	1	1	36.8	1	11	4	1
HGY	65	2	1	2	5	5	1	1		2	124	2	2	1	1	1	2		1							1		1			2	1		1	1			112	92	167	97	76	2	1	36.7	1	15	4	5
HCY	58	1	1	3	3	1	1	1		2	2	1							1							1		2	36.0	60	1	1		1	1			91	96	130	80	84	1	1	37.2	1	15	4	5
HCY	64	1	2	3	6		2	1		1									1							1		2			1	1		1	1			71	80	170	80	76	1	1	36.8	1	15	4	5
HCY	50	1	1	4	2	3	2	1		1									2	24	2				DIET	2	3.8	2	52.0	120	1	1		1	1			106	112	140	90	68	1	1	36.5	1	15	4	5
HCY	55	1	1	3	3	3	4	1		2	48	1							2	24	1					3	30.0	1			1	1		1	1			100	103	210	130	78	1	2	38.5	1	15	4	5
HCY	70	2	1	3	6	4	1	1		2	48	1							1							1		1			1	1		1	1			104	110	170	100	89	1	1	37.1	1	15	4	5
HCY	69	2	1	2	6	5	1	1		2	300	1							1							1		1			1	1		1	1			121	127	240	140	88	1	1	37.0	1	15	4	5
HCY	50	2	1	3	2	3	4	1		2	1	1							1							1		2	11.14	96	1	1		1	1			107	114	220	150	78	1	1	36.0	1	15	4	5
HCY	49	2	1	2	5	3	4	1		2	180	2	2	1	1	1	2		1							1		1			1	1		1	1			113	120	140	100	76	1	1	37.0	1	15	4	5
HCY	86	2	2	1	6	5	1	1		2	120	2	1	1	1	1	2	RESERPINE	1							1		1			1	1		1	1			82	70	160	100	80	1	1	36.6	1	13	4	4
HCY	76	2	2	2	6	5	4	1		2	36	1							1							1		1			1	1		1	1			67	74	200	120	84	1	1	36.7	1	15	4	5
HCY	60	2	1	4	2	3	1	2	1	2	396	2	2	2	1	2	2	RESERPINE	2	396	2	1	1	2	1	1		1			1	1		1	1			103	100	170	80	72	1	1	36.2	1	15	4	5
HCY	54	1	1	3	2	3	1	1		2	264	1							1							2	15.0	1			1	1		1	1			107	110	240	110	84	1	1	36.6	1	15	4	5
HCY	69	2	1	1	6	5	1	1		1									1							1		1			1	1		1	1			74	82	160	100	92	1	1	37.0	1	15	4	5
HCY	40	1	1	3	4	3	1	1		2	8	1							1							1		1			1	1		1	1			73	75	170	110	84	1	1	37.6	1	15	4	5
HCY	55	1	1	2	5	3	1	1		2	72	2	1	2	1	2	1		1							1		1			1	1		1	1			80	78	240	120	104	1	1	37.8	1	15	4	5
HCY	72	2	1	2	6	1	1	1		2	144	2	2	2	1	1	1		2	144	2	1	2	2	DIET	1		1			1	1		1	1			130	134	170	100	96	1	1	36.8	1	15	4	5
HCY	75	1	2	2	4	3	1	1		1									1							1		2		480	1	1		1	1			80	83	120	83	64	1	1	37.0	1	15	4	5
HCY	65	1	1	2	4	3	4	1		2	36	2	1	2	1	1	1	HERBS	1							1		2		120	1	1		1	1			92	98	180	110	75	1	1	36.8	1	15	4	5
HCY	62	2	2	1	6	1	3	1		1									1							1		2	150.0	360	1	1		1	1			91	102	160	85	86	1	1	36.5	1	15	4	5
HCY	51	1	1	3	4	3	CONGOLESE	1		2	12	2	2	2	1	2	2		1							1		1			1	1		1	1			80	83	170	100	63	1	1	37.7	1	15	4	5
HCY	84	2	1	1	6	5	3	1		1									1							1		1			1	1		1	1			124	130	160	90	54	1	1	37.0	1	15	4	5
HGY	40	2	2	2	4	3	2	1		1									2	60	2	1	2	1	DIET	1		1			1	2	23	1	2			126	133	140	90	70	1	1	37.4	1	15	4	5
HGY	57	1	1	3	6	3	4	1		2	120	1							1							1		1			1	1		1	1			88	90	171	97	74	1	1	37.0	1	15	4	5
HCY	52	1	1	1	4	3	8	1		1									1							1		1			1	1		1	1			98	102	230	102	71	1	1	36.8	1	15	4	5
HCY	43	1	1	3	2	3	1	1		2	36	2	2	1	1	1	2		2	12	1					1		1			1	1		1	1			114	112	190	130	100	1	1	36.8	1	15	4	5
HCY	63	1	1	3	4	3	4	1		1									1							1		2	4.08	120	1	1		1	1			75	70	179	92	84	1	1	36.5	1	15	4	5
HCY	49	2	1	4	2	3	1	2	1	2	168	2	2	1	1	1	2		1							1		1			1	1		1	1			76	88	140	90	90	1	1	37.5	1	15	4	5
HCY	57	1	2	2	5	3	1	1		1									1							1		2			1	1		1	1			100	105	190	110	88	1	1	37.0	1	15	4	5
HCY	90	2	1	1	6	5	4	1		1									1							1		1			1	1		1	1			81	85	160	90	80	1	1	37.0	1	15	4	5
HCY	70	1	1	3	6	5	3	1		1									1							1		1			1	1		1	1			96	105	144	80	78	1	1	37.2	1	15	4	5
HCY	78	2	1	3	6	5	2	1		2	1	2	1	2	1	1	1		1							1		1			1	1		1	1			87	98	190	88	65	1	1	37.2	1	15	4	5
HCY	73	2	1	1	6	5	1	1		1									1							1		1			1	1		1	1			77	76	200	108	84	1	1	37.0	1	15	4	5
HCY	63	1	2	3	2	3	10	1		2	108	2	1	1	2	1	2		1							2	0.5	2	28.6	120	1	1		1	1			89	93	150	100	90	1	1	36.8	1	15	4	5
HCY	56	2	1	2	5	5	1	1		2	24	2	1	2	1	1	1		1							1		1			1	1		1	1			89	94	220	100	82	1	1	36.8	1	15	4	5
HCY	40	1	1	3	4	3	8	1		1									1							3	1.5	1			1	1		1	1			102	108	220	140	82	1	2	38.9	1	14	4	4
HCY	60	1	1	3	4	3	4	1		2	72	2	2	1	1	2	2		1							2	7.5	2	15	120	2	2	25	1	1			84	87	130	80	102	2	1	37.5	1	15	4	5
HCY	76	2	1	1	6	5	4	1		2	120	1							1							1		1			1	1		1	1			105	108	190	120	87	1	1	37.0	1	15	4	5
HCY	72	1	1	3	4	3	1	1		2	240	2	1	1	1	2	2		2	240	2	1	2	2	DIET	1		1			1	1		1	1			96	98	220	120	61	1	1	36.6	1	15	4	5
HCY	54	1	1	1	4	3	NIGER	1		1									1							1		1			1	1		1	1			86	84	170	110	55	1	1	37.0	1	15	4	5
HCY	69	2	2	1	6	3	3	1		2	24	1							1							1		1			1	1		1	1			92	95	120	80	80	1	1	37.2	1	15	4	5
HCY	73	1	1	3	6	3	1	1		2	420	2	1	1	2	1	2		1							1		1			1	1		1	1			102	105	180	80	80	1	1	36.8	1	15	4	5
HCY	76	2	1	1	6	5	4	2	1	2	156	2	1	1	1	1	2	RESERPINE	1							1		1			1	1		1	1			96	100	140	80	60	1	1	36.0	1	15	4	5
HCY	47	1	1	3	2	3	1	1		1									1							2	25.0	2	200.0		1	1		1	1			103	100	190	100	82	1	1	36.8	1	15	4	5
HCY	52	1	1	3	4	3	1	1		2	18	1							1							1		2	84.0		1	1		1	1			106	109	147	93	68	1	1	37.2	1	15	4	5
HGY	49	2	2	2	5	3	1	1		2	24	1							1							1		1			1	1		1	1			100	105	240	130	89	1	1	36.0	1	15	4	5
HCY	50	1	1	3	2	2	1	1		1									1							1		2			1	1		1	1			92	90	200	100	68	1	1	37.0	1	15	4	5
HGY	58	2	1	3	5	3	1	1		2	180	2	2	2	1	2	2		1							1		1			1	1		1	1			92	102	169	90	72	1	1	37.4	1	15	4	5
HCY	85	2	1	1	6	5	4	1		1									1							1		1			1	1		1	1			100	102	220	110	72	1	1	37.0	1	15	4	5
HCY	45	1	2	3	3	1	1	1		1									1							1		1			1	1		1	1			74	77	120	60	76	1	1	37.4	1	15	4	5
HCY	69	1	2	2	2	3	1	2	1	2	17	2	2	1	1	1	2		1							2		1			1	1		1	1			89	92	150	90	76	1	1	37.2	1	15	4	5
HCY	42	1	1	2	5	1	1	1		2	72	2	1	2	1	1	1		1							1		1			1	1		1	1			78	82	190	100	74	1	1	36.5	1	10	4	0
HCY	55	1	1	3	5	3	4	1		2	60	1							1							1		1			1	1		1	1			101	102	140	78	96	1	1	37.0	1	15	4	5
HCY	52	1	2	2	2	3	2	1		2	24	1							1							3	6.0	2		384	1	1		1	1			67	70	160	100	72	1	1	37.2	1	15	4	5
HCY	78	1	2	2	6	3	3	1		1									1							3	31.5	2	40.0	240	1	1		1	1			74	80	114	63	88	1	1	36.9	1	15	4	5
HCY	67	1	1	2	2	3	4	2	1	2	24	2	2	1	1	1	1		1							1		1			1	1		1	1			88	94	210	110	86	1	1	36.8	1	10	4	0
HCY	52	2	2	2	5	5	1	1		1									1							1		1			1	1		1	1					240	130	76	1	1	37.6	2	8	1	3
HCY	88	1	1	2	6	3	4	1		2	12	1							1							1		1			1	1		1	1					110	70	92	1	2	38.3	2	7	2	2
HCY	65	1	2	2	6	5	4	2	2	2	12	2	1	2	1	1	1		1							1		1			2	1		1	1					130	80	108	2	1	36.8	1	15	4	5
HCY	68	1	1	4	6	3	8	1		1									1							1		1			1	1		1	1			88	96	180	100	97	1	1	37.0	1	11	4	1
HCY	63	1	1	3	6	3	3	1		2	60	1							1							2	35.0	1			1	1		1	1			85	90	190	120	86	1	1	37.1	1	15	4	5
HCY	62	2	2	2	5	5	1	1		1									1							1		1			1	1		1	1			85	93	200	93	94	1	1	37.2	1	15	4	5
HCY	63	1	2	2	6	3	1	2	1	2	12	2	2	2	1	1	2		1							1		1			1	1		1	1					200	110	70	1	1	37.1	1	15	4	5
HGY	69	1	2	4	6	3	4	1		2	2	1							1							1		1			1	1		1	1			139	135	140	79	139	2	1	37.5	1	15	4	5
HCY	78	1	1	2	6	5	1	1		2	120	1							1							1		1			1	1		1	1					192	100	75	1	1	36.5	1	15	4	5
HGY	75	1	1	3	5	3	2	1		2	60	2	1	2	1	2	1		2	12	1					1		1			1	1		1	1			118	115	197	115	75	1	1	37.2	1	14	4	4
HCY	90	2	1	1	6	5	4	1		1									1							1		1			1	1		1	1					170	110	90	2	2	38.0	1	13	3	4
HCY	58	2	1	3	5	1	2	1		2	180	2	1	1	2	1	2		1							1		1			1	1		1	1			92	100	190	110	80	1	1	37.4	1	11	4	1
HCY	42	1	1	2	3	2	4	1		1									1							1		1			1	2	18	1	1			86	88	140	100	72	1	1	36.8	1	11	4	1
HGY	71	2	1	2	4	3	2	2	2	2	300	2	2	1	1	1	2		2	264	2	1	1	2	2	1		1			1	1		1	1			100	96	135	96	116	1	1	37.2	1	15	4	5
HGY	63	2	1	4	6	1	1	1		2	36	2	2	1	1	2	2		2	204	2	1	1	2	2	1		1			1	1	77	1	1			87	98	254	130	85	1	1	37.2	2	13	3	4
HGY	62	1	2	2	6	3	4	1		1									1							1		1			1	1		1	1			91	95	220	120	68	1	1	36.8	2	9	2	2
HGY	56	2	1	2	6	3	1	1		2	4	1							1							1		1			1	1		1	1			116	120	213	93	106	1	1	37.1	1	15	4	5
HCY	89	1	2	2	6	3	4	1		1									1							2	30	1			1	1		1	1			95	99	200	80	88	1	1	37.0	2	14	4	4
HGY	84	2	1	1	6	5	1	2	1	1									1							1		1			1	1		1	1			76	78	204	104	107	1	2	38.2	1	10	3	2
HGY	57	2	1	2	5	1	9	1		1									1							1		1			1	1		1	1			83	76	152	91	72	1	1	36.6	1	15	4	5
HGY	68	2	2	1	6	5	1	1		2	96	2	1	2	1	1	1		1							1		1			1	1		1	1			112	98	179	103	84	1	1	36.3	1	15	4	5
HCY	67	2	1	2	5	5	1	1		2	60	1							2	60	1					1		2			1	1		1	1			68	72	160	100	72	1	2	38.3	2	5	1	2
HGY	67	2	1	1	5	5	1	2	1	2	180	2	2	2	1	1	2		1							1		1			1	1		1	2			124	108	179	97	84	1	1	37.1	1	15	4	5
HCY	73	1	1	2	5	3	1	1		1									1							2	100	2	52	120	1	2	40	1	1			76	80	160	80	60	1	1	37.0	1	15	4	5
HCY	85	2	1	1	5	5	1	1		2	240	2	1	1	1	1	1	METHYLDOPA	1							1		1			1	1		1	1			75	80	140	90	76	1	1	36.4	1	13	4	4
HGY	60	1	1	3	3	3	1	2	1	2	24	2	2	1	1	1	1		1							1		1			2	2		1	1			80	82	186	118	91	1	1	36.6	1	15	4	5
HGY	42	2	1	1	5	1	1	1		1									1							1		1			1	1		1	1			89	94	189	108	69	1	1	35.4	2	15	4	5
HCY	85	2	1	1	5	5	4	1		2	120	2	2	1	1	1	2		1	180	2	2	1	1	1	1		1			1	1		1	1			73	79	200	160	70	1	1	36.3	1	15	4	5
HCY	70	2	1	1	6	5	1	2	2	2	48	1							2	48	1					1		1			1	1		1	1			85	95	210	100	68	1	1	36.8	1	15	4	5
HCY	58	2	1	2	6	3	4	1		2	60	1							2	180	2	2	2	1	1	1		1			1	1		1	1			75	79	150	80	75	1	2	38.5	1	15	4	5
HCY	60	1	1	2	2	1	1	1		2	60	2	2	1	1	1	2		1							3	11	1			1	1		1	1			86	90	130	90	92	1	1	37.4	1	15	4	5
HGY	73	1	1	4	6	3	2	2	1	2	336	2	2	2	1	2	1		1							1		1			1	1		1	1			92	105	178	124	100	1	1	36.6	1	15	4	5
HGY	85	2	1	1	6	5	1	1		2	216	2	2	1	1	1	1		1							1		1			2	2	45	1	1			98	105	175	114	120	2	2	38.5	1	13	4	5
HCY	54	1	1	3	4	3	4	1		2	36	2	2	2	1	1	1		2	60	2	2	2	1	1	1		1			1	1		1	1			78	80	180	120	106	1	2	38.3	1	15	4	5
HCY	66	1	1	4	6	3	1	2	1	2	84	2	1	1	1	2	2		2	84	2	1	2	1	1	1		1			1	1		1	1			111	105	170	90	86	1	1	36.4	1	15	4	5
HCY	52	2	1	3	4	5	4	1		2	48	2	1	2	1	1	2		1							3	20	2	104	120	1	1		1	1			104	109	180	110	76	1	1	36.8	2	12	3	4
HCY	65	1	1	1	5	3	4	2	1	2	60	2	1	1	1	1	2		1							1		1			1	1		1	1			78	85	130	85	86	1	1	37.1	2	15	4	5
HCY	61	1	1	2	5	5	1	1		2	444	2	1	2	1	2	2		2	408	2	2	2	1	1	1		1			1	1		1	1			106	110	250	140	64	1	1	36.8	1	15	4	5
HCY	53	1	2	2	4	3	4	1		2	24	2	2	1	1	1	2		1							3		2			1	1		1	1					160	90	89	1	2	38.5	1	14	4	5
HCY	60	2	1	2	6	5	1	1		2	12	1							1							1		1			1	1		1	1					240	100	76	1	1	37.5	1	13	4	4
HCY	47	1	2	2	4	1	1	1		1									1							3	10	2			1	1		1	1			80	85	150	70	102	1	1	37.6	1	11	2	3
HCY	80	1	2	2	5	3	2	1		1									1							1		1			1	1		1	1			100	101	170	100	92	1	2	38.7	1	8	2	1
HGY	72	1	1	3	2	1	1	1		1									1							1		1			1	1		1	1			89	79	140	92	76	1	2	39.2	1	14	4	4
HCY	47	2	1	2	6	3	1	1		2	96	1							1							1		2	104		1	1		1	1			100	109	200	140	76	1	1	37.2	1	14	4	4
HCY	49	1	1	4	2	3	1	1		2	60	2	2	1	1	1	2		1							1		2	156	120	1	1		1	1			110	113	220	150	56	1	1	36.5	1	15	4	5
HCY	61	1	1	3	5	3	4	1		2	72	2	1	2	1	1	1		1							3	35	1			1	1		1	1			87	90	240	130	108	1	2	38.9	1	13	3	4
HCY	65	1	2	3	5	3	4	1		2	120	1							1							1		2			1	1		1	1			107	98	220	150	76	1	1	37.0	1	15	4	5
HCY	72	2	2	1	5	3	1	1		1									1							1		1			1	1		1	1			81	96	120	96	90	1	2	38.0	1	15	4	5
HCY	54	1	1	2	4	3	7	1		2	2	1							1							1		1			1	1		1	1			81	90	200	120	104	1	2	39.4	1	12	4	2
HCY	87	2	2	1	5	5	4	2	2	1									1							1		1			1	1		1	1			67	80	135	70	76	1	1	37.5	1	10	4	1
HCY	37	1	1	3	4	3	CAR	1		2	2	2	1	2	1	1	2		2	6	2	1	1	1	2	1		1			1	1		1	1			100	105	140	100	88	1	2	38.5	1	15	4	5
HCY	83	2	1	1	6	5	1	1		2	240	2	1	2	1	1	2		1							1		1			2	1		1	1			80	84	175	88	95	2	1	37.5	1	8	2	1
HCY	70	2	2	2	5	5	1	2	1	2	48	1							1							1		1			1	1		1	1			90	97	180	140	88	1	1	37.6	1	7	1	2
HCY	52	1	2	2	3	3	4	1		1									1							3	30	2		180	1	1		1	1			92	97	200	120	82	1	2	38.3	2	9	2	2
HCY	70	2	1	2	4	5	1	1		2	60	2	1	1	1	1	2	RESERPINE	1							1		1			1	1		1	1			80	85	190	120	86	1	1	37.0	2	11	4	1
HCY	62	2	1	3	4	5	1	1		2	24	2	2	1	1	1	2		2	60	2	2	2	1		1		1			1	1		1	1			92	97	140	97	66	1	1	37.3	1	13	3	5
HCY	55	2	2	1	6	5	7	1		1									1							1		1			1	1		1	1			79	84	125	80	78	1	1	37.5	1	15	4	5
HCY	80	2	1	1	6	5	2	2	1	2	60	2	2	1	1	1	2		2	120	2	2	1	1		1		1			1	1		1	1					140	100	62	1	1	36.9	1	14	3	5
HCY	77	1	1	2	6	5	4	1		2		1							1							1		1			1	1		1	1			89	93	170	120	78	1	1	37.7	2	10	3	3
HCY	64	1	1	3	4	3	4	1		2	12	2	1	2	1	1	2		1							1		1			1	1		1	1			73	79	145	100	94	1	1	37.1	1	15	4	5
HGY	59	1	1	3	2	3	10	1		2	48	2	2	1	1	1	2		1							2	30	2	76	120	1	1		1	1			96	100	221	125	94	1	1	37.7	1	15	4	5
HCY	54	2	1	5	6	3	4	1		2	36	2	2	1	1	1	1		2	36	2	2	1	1	2	1		2			1	1		1	1			103	110	234	88	63	1	1	37.1	2	15	4	5
HCY	57	1	1	2	6	3	1	1		2	12	1							2		2	1	2	1	1	1		1			1	1		1	1			94	99	180	100	76	1	1	36.9	1	15	4	5
HCY	53	1	2	2	6	3	1	1		1									2	9	2	2	2	1	2	3	30	2	108	120	1	1		1	1			82	85	190	120	82	1	2	39.5	1	8	2	2
HCY	50	2	1	2	6	3	4	1		2	12	1							2	12	1					1		1			1	1		1	1			123	119	270	170	84	1	1	36.7	2	13	4	3
HCY	43	2	1	3	4	5	4	1		1									1							1		1			2	1		1	1			77	90	140	90	60	2	1	36.5	1	15	4	5
HCY	66	2	2	2	6	4	1	1		2	24	2	1	1	2	1	1		1							1		1			1	1		1	1			83	110	180	80	75	1	1	37.0	1	12	3	4
HCY	65	1	1	2	6	3	4	1		2	36	2	1	1	1	2	1		1							2		2			1	2	36	1	1			98	103	124	78	109	1	1	37.0	1	8	1	2
HGY	74	2	1	1	5	5	1	1		2	12	2	1	2	2	1			1							1		1			2	2	39.8	1	1			102	106	178	103	69	2	1	37.1	2	15	4	5
HGY	48	1	1	3	5	2	1	1		2	24	2	1	1	1	2	1		1							1		2	26	240	2	1		1	1			71	78	244	134	73	1	1	37.7	1	15	4	5
HCY	68	2	2	2	6	5	4	1		1									1							1		1			1	1		1	1			110	125	180	120	82	1	1	37.1	1	10	2	3
HCY	68	1	2	2	6	3	1	1		1									1							1		2	56		1	1		1	1			97	102	160	70	102	1	2	39.5	1	15	4	5
HCY	41	2	1	3	2	1	2	1		2	204	2	2	1	1	1	2		1							1		1			1	1		1	1					240	140	94	1	2	39.0	1	6	1	2
HGY	71	2	1	2	6	3	4	1		2	96	2	2	1	1	1	1		1							1		1			1	1		1	1			100	104	180	110	72	1	2	39.5	1	15	4	5
HCY	70	2	2	1	6	5	1	1		2	48	1							1							1		2	7.4	240	1	1		1	1			105	110	160	100	109	2	2	38.2	1	15	4	5
HCY	58	1	1	4	2	3	4	1		2	84	2	1	2	1	1	2		1							3	40	2	85.9		1	1		1	1			83	90	220	130	68	1	1	36.8	1	13	4	4
HGY	47	1	1	3	2	1	1	1		2	60	1							1							1		2	120	120	1	1		1	1			98	88	235	135	92	1	1	37.2	1	15	4	5
HCY	58	2	1	1	5	3	7	1		2	24	2	2	1	1	1	2		1							1		1			1	1		1	1			130	137	270	180	102	1	1	37.7	1	12	3	4
HCY	86	2	2	1	5	5	2	2	1	2	120	2	2	2	1	1	1		2	120	2	1	2	1		1		1			1	1		1	1			79	81	170	72	60	1	1	37.0	1	15	4	5
HGY	73	2	2	2	6	5	1	1		2	240	2	2	1	1	2	2		1							1		1			1	2		1	1			70	71	157	93	93	1	1	37.2	1	14	4	4
HGY	78	1	1	2	6	3	1	1		2	240	2	1	1	1	1	2	RESERPINE	1							1		1			1	1		1	1			75	80	205	80	82	1	1	37.0	1	15	4	5
HCY	79	2	2	2	6	1	2	2	1	2	12	1							1							1		1			1	1		1	1			105	112	220	120	101	1	2	38.2	1	14	3	5
HCY	70	2	2	2	5	5	1	1		2	18	2	1	2	1	1	1		1							1		1			1	1		1	1			76	82	170	110	80	1	1	37.4	1	15	4	5
HGY	10	2	1	2	1	1	2	1		2	1	2	1	2	2	2	2		1							1		1			1	1		1	1			50	59	142	84	105	1	2	38.5	1	13	4	4
HGY	67	1	1	3	6	3	4	2	1	2	180	2	2	2	1	1	1		2	96	1					1		2	130	120	1	1		1	1			103	105	140	85	81	1	1	37.1	1	15	4	5
HCY	80	2	1	1	6	5	4	1		2	240	2	1	2	2	1	2		2	60	2	2	2	1		1		1			1	1		1	1					160	80	84	1	1	37.4	1	15	4	5
HGY	61	1	1	4	6	3	2	2	1	2	384	2	2	1	1	1	2		1							3	1	1			1	1		1	1			90	95	195	120	78	1	1	36.5	1	15	4	5
HGY	54	2	1	3	4	5	4	1		2	60	2	2	1	1	1	2		2	108	2	1	2	1		1		1			1	1		1	1			115	122	143	122	66	1	1	36.7	1	15	4	5
HCY	54	2	2	2	4	3	1	1		2	5	2	1	2	1	1	1		1							1		1			1	1		1	1			73	80	190	110	80	1	1	36.0	1	7	1	1
HCY	75	2	2	1	6	5	2	1		2		1							1							1		1			1	1		1	1			77	79	200	100	80	1	1	36.7	1	13	4	4
HGY	54	1	1	4	2	3	1	1		1									1							1		1			1	1		1	1			100	106	170	100	76	1	1	36.7	1	15	4	5
HCY	51	1	1	4	2	3	4	1		2	1								1							1		1			1	1		1	1			100	105	160	110	72	1	1	37.1	1	15	4	5
HCY	71	1	1	2	6	3	2	1		1									1							2	10	1			1	1		1	1			109	114	170	100	94	1	1	37.0	1	15	4	5
HGY	38	1	1	3	5	2	1	1		1									1							2	5	1			1	1		1	1			74	80	130	77	61	1	1	37.2	1	15	4	5
HCY	88	2	2	1	6	5	1	1		2	24	2	2	2	1	1	1		1							1		1			1	1		1	1			84	92	200	110	91	1	1	36.2	1	15	4	5
HGY	64	1	2	3	5	3	1	1		2	24	2	2	1	1	1	2		1							1		1			1	1		1	1			102	107	170	100	76	1	1	36.8	1	15	4	5
HCY	66	2	1	2	6	3	2	1		2	3	2	2	1	1	2	2		1							1		1			1	1		1	1			100	98	170	100	74	1	1	37.2	1	15	4	5
HCY	39	1	1	3	4	3	5	1		2	24	1							1							1		1			1	1		1	1			100	103	220	180	100	1	1	36.5	1	15	4	5
HCY	45	1	1	3	6	3	1	1		2	6	1							1							1		1			1	1		1	1			92	98	200	120	90	1	1	37.4	1	15	4	5
HCY	52	1	2	3	2	2	1	1		2	12	1							2	36	2	1	1	1	2	1		1			1	1		1	1			75	80	190	80	64	1	1	37.1	2	12	3	3
HCY	43	2	2	3	2	3	10	1		1									1							1		1			1	1		1	1					160	90	72	1	1	37.0	1	15	4	5
HCY	82	1	2	2	6	5	1	1		2	48	2	2	1	1	1	1		1							1		1			1	1		1	1			76	86	216	87	72	1	1	37.4	2	11	4	1
HCY	50	2	1	3	6	1	1	2	2	2	156	2	2	2	1	1	2		1							1		1			1	1		1	1			80	85	120	88	64	1	1	36.0	1	15	4	5
HCY	64	2	1	2	6	3	1	1		2	300	2	2	1	1	1	2		1							1		1			1	1		1	1			87	94	140	78	60	1	1	36.5	1	15	4	5
HCY	78	2	1	1	6	5	2	2	1	2	240	2	1	1	1	2	1		1							1		1			1	1		1	1			79	82	210	100	70	1	1	36.9	1	11	3	3
HCY	58	1	1	3	3	3	4	1		1									1							1		1			1	1		1	1			81	87	130	80	74	1	1	37.0	1	15	4	5
HGY	11	1	1	3	6	1	1	1		2	36	2	1	1	1	1	1		1							1		1			1	1		1	1			45	50	107	57	126	1	1	37.0	2	15	4	5
HGY	57	1	1	4	6	3	6	2	1	2	440	2	1	2	1	1	1		1							1		1			1	1		1	1			105	110	200	100	93	1	1	37.3	1	15	4	5
HGY	49	2	2	2	6	3	4	1		2	144	1							1							1		1			1	1		1	1			94	100	215	101	80	1	1	36.0	1	12	3	4
HGY	44	1	2	3	3	3	1	1		2	36	1							1							1		2	26	120	1	1		1	1			76	90	170	100	96	1	1	37.0	1	15	4	5
HCY	60	1	1	3	4	3	4	1		2	36	1							1							1		1			1	1		1	1					186	102	75	1	1	36.5	1	15	4	5
HCY	61	1	1	3	2	3	8	1		2	120	2	1	2	1	1	1		2	120	2	2	2	1	1	2	20	1			1	1		1	1			104	106	160	80	65	1	1	36.8	1	15	4	5
HCY	52	1	1	4	2	3	1	1		2	48	2	2	2	1	1	1	1	2	48	2	2	1	1	DIET	2	1	1			1	1		1	2			125	119	220	140	76	1	1	37.0	1	15	4	5
HGY	73	2	1	2	6	5	1	1		1									1							1		1			1	1		1	1			133	144	169	96	98	1	1	36.8	1	15	4	5
HGY	64	1	2	3	6	3	1	1		1									1							2	15	2	52	120	1	1		1	1			73	80	144	93	68	1	1	37.1	1	15	4	5
HGY	62	2	1	2	6	5	4	1		1									1							1		1			1	1		1	1			128	120	226	121	80	1	1	37.2	1	15	4	5
HGY	79	2	1	2	6	5	1	1		2	264	2	1	2	1	1	1		1							1		1			2	1		1	1			100	110	199	156	85	2	1	37.3	2	14	3	5
HCY	50	2	1	2	6	5	1	1		2	24	1							1							1		1			1	1		1	1			94	98	220	150	96	1	1	37.7	2	12	4	3
HCY	80	2	2	1	6	3	2	1		2	120	2	1	2	1	1	1	1	2	120	2	2	1	2	DIET	1		1			1	1		1	1			75	78	140	80	76	2	1	37.1	1	15	4	5
HCY	72	2	2	1	6	5	1	1		1									1							1		2	26	240	1	1		1	1			84	91	130	66	52	2	1	36.5	1	15	4	5
HCY	41	1	2	4	2	3	3	1		1									1							1		1			1	1		1	1					230	150	84	1	1	37.6	1	15	4	5
HGY	53	1	1	2	3	3	4	1		2	48	2	1	1	2	1	2	1	1							1		2	52	120	1	2	35	1	1			105	100	234	136	72	1	1	37.0	1	9	2	3
HCY	45	2	1	2	5	1	1	1		1									1							1		1			1	1		1	1			98	102	152	100	70	1	1	37.2	1	14	3	5
HGY	46	1	1	4	4	3	4	1		2	84	2	2	2	1	1	2	1	1							1		1			1	1		1	1			106	104	234	156	80	1	1	36.9	1	15	4	5
HCY	63	1	1	3	4	5	1	1		1									1							2	20	1			1	1		1	1					220	110	52	1	1	37.0	1	15	4	5
HCY	51	1	1	4	2	3	1	2	1	2	120	2	2	2	1	1	2	1	1							1		1			1	1		1	1			92	95	150	100	70	1	1	36.1	1	15	4	5
HCY	68	2	1	4	6	3	1	1		2	7	2	1	1	1	2	2	1	1							1		2	130	240	1	1		1	1			96	113	158	70	80	1	1	37.6	1	15	4	5
HCY	68	1	2	2	6	3	2	1		2	1	2	1	2	1	1	2	1	2	12	1					1		1			1	1		1	1			79	85	130	84	96	1	1	36.9	1	15	4	5
HCY	62	2	1	2	4	5	4	1		2	1	2	1	1	1	1	2	1	1							1		1			1	1		1	1			89	96	180	96	96	1	1	37.4	1	15	4	5
HCY	78	2	1	2	6	5	10	1		2	36	1							1							1		1			1	1		1	1			98	107	186	111	100	1	1	36.7	1	15	4	5
HGY	71	2	1	3	6	3	6	1		2	12	2	1	1	1	2	2	1	1							1		1			1	1		1	1					217	87	87	1	1	36.5	1	15	4	5
HGY	50	2	1	3	6	3	1	1		1									1							1		1			1	1		1	1			100	107	177	95	79	1	1	37.0	1	15	4	5
HGY	56	1	1	3	2	3	1	1		2	96	2	2	2	1	1	1	1	1							1		2	52		1	1		1	1			116	110	194	113	69	1	1	36.5	1	15	4	5
HGY	63	2	1	2	6	3	1	1		2	120	1							2	280	1					1		1			1	1		1	1			101	112	147	97	76	1	1	37.0	1	15	4	5
HCY	82	2	2	1	6	5	6	2	1	2	120	2	2	2	1	1	2	1	2	96	2	2	1	2	1	1		1			1	2		1	2			105	110	160	90	72	1	1	36.8	1	15	4	5
HGY	60	2	1	2	6	3	1	1		2	240	2	2	1	1	1	2	1	1							1		1			1	1		1	1			102	107	155	88	85	1	1	37.0	1	15	4	5
HCY	67	1	1	3	4	3	4	1		2	60	1							2	60	1					1		2	52	240	1	1		1	1			92	98	200	120	72	1	1	36.9	1	15	4	5
HCY	59	2	1	2	6	3	1	1		2	120	2	2	1	1	1	2	1	2	36	1					1		1			1	1		1	1			106	111	190	110	88	1	1	37.6	1	15	4	5
HCY	62	1	1	3	6	3	1	1		2	36	2	2	1	1	1	2	1	2	36	2	2	1	1	1	2	42	2	52	240	1	1		1	1			85	93	220	120	100	1	1	36.0	1	15	4	5
HCY	59	1	1	3	4	3	2	1		2	120	2	2	1	1	1	2	1	1							2	40	2	40		1	1		1	1			109	114	180	140	94	1	1	36.7	2	13	3	4
HCY	75	1	2	1	6	1	4	1		2	12	2	1	2	1	1	2	1	1							1		2	78		1	1		1	1			81	88	228	80	65	1	1	36.5	1	15	4	4
HCY	80	1	1	3	6	5	2	1		1									1							1		1			1	1		1	1			75	81	135	85	98	1	2	39.0	1	15	4	5
HCY	59	1	1	3	6	3	1	1		1									1							2	10	2	78	240	1	1		1	1			100	108	180	106	59	1	1	37.1	1	15	4	5
HGY	73	2	1	1	6	3	4	1		2	240	2	1	2	1	2	1	1	2	48	2	2	1	1	1	1		2	14		1	1		1	1			124	130	145	90	75	1	1	37.1	1	14	3	5
HGY	59	2	1	3	6	3	4	1		2	360	2	1	1	2	1	2	1	2	60	2	1	2	1	1	1		1			1	1		1	1			112	120	202	103	79	1	1	36.4	1	15	4	5
HGY	52	2	2	2	6	3	1	1		1									1							1		1			1	1		1	1			89	101	162	103	57	1	1	37.0	1	15	4	5
HCY	48	2	1	3	6	3	1	1		1									1							1		1			1	1		1	1			108	105	180	100	72	1	1	36.7	1	15	4	5
HCY	83	1	1	2	6	5	1	1		2	1	2	1	2	1	1	1		1							2	20	1			1	1		1	1			100	106	180	120	84	1	1	36.6	1	15	4	5
HCY	80	2	1	1	6	5	1	1		2	24	1							1							1		2	68		1	1		1	1			70	85	150	90	80	1	1	37.0	1	13	4	5
HCY	46	1	1	4	5	3	4	1		2	60	1							1							1		1			1	1		1	1			88	99	180	110	76	1	1	37.5	1	15	4	5
HGY	67	1	2	2	6	3	1	1		1									2	6	1					1		2	57	240	1	1		1	1			100	104	170	90	72	1	1	36.6	1	15	4	5
HCY	56	1	1	3	4	1	1	1		2	1	2	1	1	1	1	2	2	1							3	15	2	26		1	1		1	1					140	92	76	1	1	36.9	1	15	4	5
HCY	90	1	2	2	6	3	1	1		1									1							1		2	56		1	1		1	1			75	80	150	90	80	1	1	37.0	1	15	4	5
HGY	63	1	1	3	4	3	1	2	1	2	168	2	1	2	1	1	2	1	2	84	2	1	2	1	1	1		2	78	240	1	1		1	2			99	104	127	73	124	1	1	37.4	1	15	4	5
HCY	59	2	1	3	6	5	1	1		2	60	2	1	2	1	1	2	SPIRONOLACTONE	1							1		1			1	1		1	1			100	110	200	120	68	1	1	36.7	1	14	3	5
HGY	59	1	1	2	4	3	4	1		1									1							2	2.5	2	156		1	1		1	1			90	98	136	80	78	1	1	37.0	2	15	4	5
HGY	95	2	1	1	6	5	4	2	1	2	7	2	1	2	1	1	1	1	2	7	2	2	1	1	1	1		2	26	360	2	1		1	2			124	122	131	82	89	2	1	37.2	1	15	4	5
HGY	75	1	1	2	4	3	4	1		2	24	1							1							1		2	6.4	240	1	1		1	1			105	110	148	88	64	1	1	37.0	2	15	4	5
HGY	56	1	1	4	2	3	1	2	1	2	168	2	1	2	2	2	2		2	120	2	1	2	1	1	1		2	40	240	1	2	29.5	1	2			105	115	200	120	85	1	1	37.2	1	15	4	5
HGY	54	1	1	4	2	3	2	2	1	2	48	2	2	2	1	1	2	1	1							1		1			1	1		1	1			80	91	200	100	76	1	1	37.0	1	15	4	5
HGY	80	2	1	2	6	5	3	1		1									1							1		1			1	1		1	1			104	108	150	100	59	1	1	36.0	1	15	4	5
HCY	70	2	1	2	6	1	2	2	1	1									1							1		1			1	1		1	1			65	70	140	80	64	1	1	36.5	1	15	4	5
HCY	50	1	1	4	2	3	4	1		2	3	2	1	2	1	2	1	1	2	12	2	1	1	1	DIET	2	3	2	52		1	1		1	1			86	96	170	96	80	1	1	36.5	1	15	4	5
HCY	80	2	1	1	6	3	4	1		2	12	2	1	2	1	1	1	1	1							1		1			1	2	69	1	1			89	90	166	118	65	1	1	37.0	1	15	4	5
HCY	60	1	2	3	4	3	4	1		1									1							2	13	1			1	1		1	1			91	100	130	80	65	1	1	36.5	1	15	4	5
HCY	80	2	1	1	6	5	4	1		1									2	192	2	2	2	1	1	1		1			1	1		1	1			100	102	180	90	72	1	1	37.0	1	15	4	5
HGY	79	1	1	2	6	5	4	1		2	12	1							1							3		2	3.8	360	1	1		1	1			108	106	123	90	97	1	1	36.8	1	15	4	5
HGY	42	1	1	3	3	3	4	1		2	108	1							1							1		1			1	1		1	1			91	95	223	117	75	1	1	36.5	1	15	4	5
HGY	69	1	1	2	6	3	1	1		1									1							1		2			1	1		1	1					145	106	87	1	1	36.6	1	15	4	5
HCY	55	1	1	4	6	3	4	1		2	24	2	2	1	1	1	2	1	2	96	2	2	1	1		3	12	2	26		1	1		1	1			92	96	260	160	86	1	1	37.0	2	13	3	4
HCY	63	2	1	2	6	5	1	1		2	60	2	1	1	1	2	1	1	1							1		1			1	1		1	1			104	118	162	100	86	1	1	37.0	1	15	4	5
HGY	55	2	1	3	6	5	2	1		1									1							1		1			1	1		1	1			82	90	165	99	63	1	1	37.2	1	15	4	5
HCY	73	1	1	3	6	3	1	2	1	2	168	2	1	2	1	2	1	1	2	144	2	1	2	1	1	2	1.8	1			1	1		1	1			115	110	160	90	84	1	1	36.2	1	15	4	5
HCY	33	1	2	3	3	2	1	1		1									1							1		1			1	1		1	1			85	90	190	110	88	1	2	38.9	1	15	4	5
HGY	61	1	1	3	4	3	4	1		2	96	1							1							1		1			1	1		1	1			90	94	221	130	80	1	1	37.0	1	15	4	5
HCY	68	1	1	2	6	3	4	2	2	2	144	2	2	2	1	1	1	1	1							1		2			1	1		1	1			89	95	120	80	69	1	1	36.9	2	15	4	5
HCY	44	1	1	2	6	1	2	1		2	96	1							1							2		1			1	1		1	1			115	110	220	138	100	1	2	38.0	1	14	4	4
HGY	54	2	1	3	4	1	1	1		1									1							1		1			1	1		1	1			99	109	180	84	79	1	1	37.0	1	15	4	5
HCY	42	1	1	3	4	3	9	1		1									1							1		1			1	1		1	1			95	106	200	120	75	1	1	36.6	1	15	4	5
HCY	76	2	2	1	6	5	4	1		1									2	144	2	2	2	1	1	1		1			1	1		1	1			108	98	190	100	95	1	1	37.0	1	13	3	4
HCY	65	1	2	2	6	1	1	2	1	1									1							1		2	40	120	1	1		1	1			79	83	140	70	92	1	2	38.5	1	13	4	4
HCY	53	2	2	2	6	3	1	1		1									1							1		1			1	1		1	1			67	81	120	70	76	1	1	36.8	1	15	4	5
HCY	73	2	2	1	6	5	4	1		2	15	2	2	1	1	1	1	1	1							1		1			2	1		1	1			70	73	160	80	75	2	1	36.5	1	15	4	5
HCY	75	2	1	2	6	3	1	1		2	84	2	1	2	1	1	1	1	1							1		1			1	1		1	1			87	93	240	120	78	1	1	37.5	1	9	3	2
HCY	51	2	1	2	6	1	1	1		2	72	2	1	1	1	2	2	1	2	12	1					1		1			1	1		1	2			139	150	150	80	84	1	2	38.0	1	13	3	4
HGY	58	1	1	4	2	3	7	2	1	1									1							1		1			1	1		1	1			101	98	137	96	82	1	1	37.6	1	15	4	5
HGY	50	1	1	3	3	3	1	1		1									1							1		2			1	1		1	1					208	130	108	1	1	36.4	1	15	4	5
HCY	52	1	1	2	3	2	1	1		2	130	2	2	2	1	1	2	1	1							1		2	26	120	1	1		1	1			90	96	240	120	82	1	2	38.5	1	14	3	5
HGY	59	1	1	4	6	3	4	1		2	8	1							1							2		1			1	1		1	1			100	98	160	100	80	1	1	37.6	1	12	4	2
HCY	42	1	1	2	5	3	4	1		2	12	2	1	2	1	1	1	1	1							1		2	26	120	1	1		1	1			89	94	170	120	86	1	1	37.5	1	15	4	5
HCY	62	1	1	4	2	3	4	1		1									1							2		2	52	240	1	1		1	1			87	94	170	90	76	1	1	36.7	1	15	4	5
HGY	54	2	1	3	6	5	2	1		1									1							1		1			1	1		1	1					239	106	48	1	1	36.5	1	15	4	5
HCY	71	2	1	2	4	3	1	2	1	2	120	1							1							1		1			1	1		1	1					200	100	82	1	1	37.0	1	15	4	5
HGY	74	2	1	1	6	3	4	1		2	36	2	2	1	1	1	1	1	1							1		1			1	1		1	1					190	98	95	2	1	37.0	1	9	3	1
HCY	53	1	2	3	6	3	1	1		1									1							1		1			1	1		1	1					211	119	61	1	1	36.9	1	11	4	1
HGY	63	2	2	1	6	5	1	1		1									1							1		1			1	1		1	1			109	95	183	112	84	1	1	36.4	1	15	4	5
[truncated: 111 more columns]
